# Supplementary material for: Long-Term Recovery of the Fecal Microbiome and Metabolome of Dogs with Steroid-Responsive Enteropathy
Source: Animals (Basel). 2021 Aug 25;11(9):2498. doi: 10.3390/ani11092498 (PMC8468387; doi:10.3390/ani11092498)
Supplement: Supplementary file 1 [file animals-11-02498-s001.zip]

Archive with 6 entries (6 files):
- Supplementary_figure_S1_alpha_div.pdf
- Supplementary_figure_S2_metabolites.pdf
- Supplementary_figure_S3_heatmap_individual_samples.pdf
- Supplementary_table_S1_dog_signalment.xlsx
- Supplementary_table_S2_microbiome.xlsx
- Supplementary_table_S3_metabolites.pdf
