# Supplementary material for: Long-Term Recovery of the Fecal Microbiome and Metabolome of Dogs with Steroid-Responsive Enteropathy
Source: Animals (Basel). 2021 Aug 25;11(9):2498. doi: 10.3390/ani11092498 (PMC8468387; doi:10.3390/ani11092498)
Supplement: Supplementary file 1 [file animals-11-02498-s001.zip › Supplementary_table_S1_dog_signalment.xlsx]

## Sheet: Sheet1
Dog ID	Group	Sex	Age (years)	Breed
HC 01	Healthy	F	5	English Setter
HC 02	Healthy	M	7	Labrador mix
HC 03	Healthy	M	2	Golden Retriever
HC 04	Healthy	F	7	Pit Bull Terrier
HC 05	Healthy	F	6	Labrador Retriever
HC 06	Healthy	M	7	Boston Terrier
HC 07	Healthy	M	2	English Pointer
HC 08	Healthy	F	4	Labrador Retriever
HC 09	Healthy	M	2	Labrador Retriever
HC 10	Healthy	F	3	Boston Terrier
HC 11	Healthy	M	2	Labradoodle
HC 12	Healthy	F	1	Boxer
HC 13	Healthy	M	4	Pit Bull Terrier
SRE 01	SRE	F	8	Jack Russell terrier
SRE 02	SRE	M	9.5	English pointer
SRE 03	SRE	M	2.5	Akita
SRE 04	SRE	M	4	Greater Swiss Mountain Dog
SRE 05	SRE	M	8	Newfoundland
SRE 06	SRE	F	7	Beagle
SRE 07	SRE	F	7	English Bulldog
SRE 08	SRE	F	5	German Shorthair Pointer
SRE 09	SRE	M	12	Border collie Mix
